# Supplementary material for: Injection of Raffinose Family Oligosaccharides at 12 Days of Egg Incubation Modulates the Gut Development and Resistance to Opportunistic Pathogens in Broiler Chickens
Source: Animals (Basel). 2020 Mar 31;10(4):592. doi: 10.3390/ani10040592 (PMC7222726; doi:10.3390/ani10040592)
Supplement: Supplementary file 1 [file animals-10-00592-s001.zip]

Archive with 2 entries (1 files):
- Supplementary file_Injection of raffinose/
- Supplementary file_Injection of raffinose/Video S1. Automatic in ovo injection of RFO .mp4
